# Supplementary material for: Top-down internal communication and its importance for the sustainability of agricultural organizations from the perspective of Tomas Bata´s management philosophy
Source: PLoS One. 2023 Sep 19;18(9):e0291087. doi: 10.1371/journal.pone.0291087 (PMC10508615; doi:10.1371/journal.pone.0291087)
Supplement: S1 File — (CSV) [file pone.0291087.s001.csv]

Q31_1	Q31_2	Q31_3	Q31_4	Q31_5	Q31_6	Q31_7	Q31_8	Q49	Q50	Q51
0	0	0	0	0	0	0	1	2	1	1
0	0	0	0	0	0	0	1	1	2	1
0	0	0	0	0	0	0	1	3	2	2
0	0	0	0	0	0	0	1	2	1	1
0	0	0	0	0	0	0	1	3	1	1
0	0	0	0	0	0	0	1	3	1	1
0	0	0	0	0	0	0	1	3	1	1
0	0	0	0	0	0	0	1	3	1	1
0	0	0	0	0	0	0	1	3	1	1
0	0	0	0	0	0	0	1	3	3	2
0	0	0	0	0	0	0	1	2	3	2
0	0	0	0	0	0	0	1	3	1	1
0	0	0	0	0	0	0	1	3	2	1
0	0	0	0	0	0	0	1	2	1	1
0	0	0	0	0	0	0	1	3	1	1
0	0	0	0	0	0	0	1	3	2	1
0	0	0	0	0	0	0	1	2	2	2
0	0	0	0	0	0	0	1	2	1	1
0	0	0	0	0	0	0	1	3	2	1
0	0	0	0	1	0	0	0	1	1	1
0	0	0	0	1	0	0	0	3	1	1
0	0	0	0	1	0	0	0	3	2	1
0	0	0	0	1	0	0	0	3	1	1
0	1	0	0	0	0	0	0	3	1	1
0	0	1	0	0	0	0	0	3	1	2
0	1	0	0	0	0	0	0	3	3	2
0	0	1	0	0	0	0	0	3	1	1
0	0	1	0	0	0	0	0	3	1	1
0	0	1	0	0	0	0	0	2	3	2
0	0	1	0	0	0	0	0	2	2	1
0	0	0	0	1	0	0	1	2	3	2
0	0	0	0	1	0	0	1	3	1	1
0	0	0	0	0	1	0	1	2	3	2
1	0	0	0	1	0	0	0	2	3	2
0	0	0	0	1	1	0	0	2	2	1
0	1	1	0	0	0	0	0	2	3	2
0	1	0	0	0	1	0	0	2	1	1
0	1	0	0	0	1	0	0	2	1	1
1	0	0	0	0	1	0	0	2	2	1
1	0	0	0	0	1	0	0	2	2	1
1	0	0	0	0	1	0	0	2	2	1
0	0	0	0	1	0	0	1	3	1	1
0	0	0	0	1	0	0	1	3	1	2
0	0	0	0	1	0	0	1	2	3	1
0	0	0	0	1	0	0	1	2	2	1
0	0	0	0	1	0	0	1	2	2	1
0	1	0	0	0	0	0	1	3	2	2
0	0	1	0	0	0	0	1	1	3	1
0	0	1	0	0	0	0	1	1	1	1
0	0	0	0	1	1	0	0	3	3	1
0	0	0	1	1	0	0	0	2	2	1
0	0	1	0	1	0	0	0	3	1	2
0	1	0	0	1	0	0	0	1	2	2
0	0	0	0	1	1	0	0	2	3	2
1	0	1	0	0	0	0	0	2	2	1
0	1	1	0	0	0	0	0	2	2	2
0	0	1	0	0	0	0	1	2	3	1
0	1	0	0	0	0	0	1	3	2	1
0	1	0	0	0	1	0	0	3	3	2
0	1	0	0	0	1	0	0	3	3	2
0	0	1	0	1	0	0	0	2	3	2
0	0	1	0	1	0	0	1	2	2	1
0	1	0	0	1	0	0	1	3	3	1
0	1	0	0	1	0	0	1	3	1	1
0	1	0	0	1	0	0	1	3	3	2
0	0	1	0	0	1	0	1	3	3	2
0	1	1	0	0	0	0	1	2	3	2
0	1	1	0	1	0	0	0	3	2	2
0	1	0	1	1	0	0	0	2	3	2
0	1	0	0	1	0	0	1	2	3	2
0	1	0	0	1	0	0	1	3	1	2
0	1	0	0	1	0	0	1	3	1	1
0	1	0	0	1	0	0	1	2	2	1
0	1	0	0	1	0	0	1	2	1	1
1	0	0	0	1	0	0	1	1	1	1
0	1	0	0	1	0	0	1	3	1	1
0	0	1	0	1	0	0	1	2	2	2
0	1	0	0	1	0	0	1	3	1	1
1	0	0	0	1	0	0	1	3	1	1
0	0	1	0	1	0	0	1	3	2	2
0	0	0	0	1	1	0	1	3	2	2
0	0	0	0	1	1	0	1	2	2	1
0	0	1	0	0	1	0	1	2	3	2
0	1	0	1	0	0	0	1	3	2	2
0	1	0	0	0	1	0	1	3	3	2
0	1	0	0	1	0	1	0	2	3	2
0	1	0	1	1	0	0	0	3	3	1
0	1	0	1	1	0	0	0	3	2	2
1	0	1	0	1	0	0	0	3	1	1
0	1	1	1	0	0	0	0	2	2	2
0	1	0	0	1	0	0	1	2	2	2
0	1	1	0	1	0	0	0	2	3	2
1	1	0	1	0	0	0	0	3	2	1
0	1	0	1	0	1	0	0	2	3	2
0	1	1	0	0	1	0	0	2	2	2
0	1	1	0	1	0	0	1	2	2	1
0	1	0	0	1	1	0	1	3	1	1
0	1	1	0	0	1	0	1	3	3	2
0	1	1	0	1	1	0	0	3	1	2
0	1	0	0	1	1	0	1	1	1	1
0	1	0	1	1	0	0	1	2	2	1
0	0	0	1	1	1	0	1	2	3	2
1	1	0	0	1	0	0	1	3	2	1
1	1	0	0	1	0	0	1	3	2	1
0	1	1	0	1	0	0	1	3	2	1
0	1	0	0	1	1	0	1	3	3	2
0	0	1	0	1	1	0	1	3	3	2
0	1	0	0	1	1	0	1	3	3	2
0	1	1	0	1	0	0	1	3	2	1
0	1	0	1	1	0	0	1	3	3	2
1	1	0	1	0	0	0	1	2	3	2
0	1	1	0	0	1	0	1	3	1	2
0	1	1	0	0	1	0	1	3	3	2
1	0	1	0	1	1	0	0	2	3	2
0	1	0	1	1	1	0	0	3	3	1
0	1	0	1	1	1	0	0	3	3	1
1	1	1	1	0	0	0	0	3	3	2
1	0	1	0	1	0	0	1	2	3	2
1	1	0	0	1	0	0	1	2	2	1
0	1	0	1	0	1	0	1	2	2	1
0	1	0	0	1	1	0	1	1	2	1
1	0	1	0	1	0	0	1	2	3	2
0	0	0	1	0	1	1	1	2	1	1
0	1	1	0	0	1	0	1	2	2	1
0	1	0	0	1	1	0	1	2	3	2
0	0	1	0	1	1	0	1	3	3	2
1	1	0	1	0	0	1	0	2	3	2
0	1	1	1	1	0	0	1	2	3	2
0	1	0	1	1	1	0	1	2	3	2
0	1	1	0	1	1	0	1	2	1	1
0	1	1	0	1	1	0	1	2	1	1
0	1	1	0	1	1	0	1	3	3	2
1	1	0	1	1	1	0	0	3	1	2
1	1	0	1	1	1	0	0	3	1	2
1	0	0	1	1	0	1	1	3	1	1
1	0	1	1	1	0	0	1	3	2	2
0	1	0	1	1	1	0	1	3	1	1
0	1	0	1	1	1	0	1	3	3	2
0	1	0	1	1	1	0	1	2	2	2
1	0	1	1	1	0	0	1	3	2	2
1	1	0	1	1	0	0	1	3	2	2
0	1	0	1	1	1	0	1	3	2	2
0	1	1	1	0	1	0	1	2	3	1
0	1	1	1	1	1	0	0	3	3	1
0	1	1	0	1	0	1	1	3	3	1
0	1	1	0	1	1	0	1	2	3	2
0	1	1	1	1	0	0	1	3	3	2
0	1	0	1	1	1	0	1	2	3	2
0	1	0	1	1	1	0	1	3	3	2
0	1	1	0	1	1	0	1	3	3	2
0	1	1	1	1	0	0	1	2	3	2
0	1	0	1	1	1	0	1	3	3	1
1	1	0	0	1	1	0	1	3	2	2
1	1	0	1	1	0	0	1	2	3	2
0	1	1	1	0	1	0	1	2	3	2
0	1	1	1	0	1	0	1	2	3	2
1	1	1	1	1	0	0	0	2	3	2
0	1	1	0	1	0	1	1	3	3	2
0	1	1	1	1	0	0	1	2	3	2
0	1	0	1	1	1	0	1	3	3	2
0	1	0	1	1	1	0	1	3	3	2
0	1	0	1	1	1	0	1	3	3	2
0	1	1	1	1	1	0	0	3	3	2
0	1	0	1	1	1	0	1	3	3	2
1	1	0	1	1	0	0	1	3	1	1
1	1	0	1	1	0	1	1	2	3	2
1	1	0	1	1	0	1	1	3	2	1
1	1	1	1	1	0	0	1	3	3	2
0	1	1	1	1	1	0	1	3	3	2
0	1	1	1	1	1	0	1	2	2	1
1	1	1	0	1	1	0	1	2	3	2
1	1	1	1	1	0	0	1	3	1	1
1	1	0	1	1	1	0	1	3	1	1
1	1	0	1	1	1	0	1	3	3	2
1	0	1	1	1	1	0	1	3	3	2
0	1	1	1	1	1	0	1	2	3	2
0	1	1	1	1	1	0	1	3	3	2
0	1	1	1	1	1	0	1	3	3	2
1	1	1	0	1	1	0	1	3	3	2
1	1	1	1	1	0	1	1	2	3	2
1	1	1	1	1	1	0	1	3	3	2
1	1	1	1	1	1	0	1	2	2	2
1	1	1	1	1	1	1	1	2	3	2
